# Supplementary material for: CO2-Free On-Stage Incubator for Live Cell Imaging of Cholangiocarcinoma Cell Migration on Microfluidic Device
Source: Methods Protoc. 2024 Sep 4;7(5):69. doi: 10.3390/mps7050069 (PMC11417791; doi:10.3390/mps7050069)
Supplement: Supplementary file 1 [file mps-07-00069-s001.zip]

Archive with 9 entries (9 files):
- S1.mp4
- S2.mp4
- S3.mp4
- S4.mp4
- S5.mp4
- S6.mp4
- S7.mp4
- S8.mp4
- S9.mp4
